# Supplementary material for: Long-Term Immunomodulatory Impact of VNS on Peripheral Cytokine Profiles and Its Relationship with Clinical Response in Difficult-to-Treat Depression (DTD)
Source: Int J Mol Sci. 2024 Apr 10;25(8):4196. doi: 10.3390/ijms25084196 (PMC11050644; doi:10.3390/ijms25084196)
Supplement: Supplementary file 1 [file ijms-25-04196-s001.zip]

Archive with 1 entries (1 files):
- ijms-2930206-supplementary.pdf
